# Supplementary material for: Human Adenovirus Serotype 5 Is Sensitive to IgM-Independent Neutralization In Vitro and In Vivo
Source: Viruses. 2019 Jul 5;11(7):616. doi: 10.3390/v11070616 (PMC6669743; doi:10.3390/v11070616)
Supplement: Supplementary file 1 [file viruses-11-00616-s001.zip]

Archive with 3 entries (3 files):
- Supplementary figure 1.pptx
- supplementary table 1.docx
- Supplementary table 2.xlsx
