# Supplementary material for: Human Adenovirus Serotype 5 Is Sensitive to IgM-Independent Neutralization In Vitro and In Vivo
Source: Viruses. 2019 Jul 5;11(7):616. doi: 10.3390/v11070616 (PMC6669743; doi:10.3390/v11070616)
Supplement: Supplementary file 1 [file viruses-11-00616-s001.zip › Supplementary table 2.xlsx]

## Sheet: Run_1
		Proteins from Adenovirus 5
		Complement and IgM proteins quantified
	MS/MS Count
Accession No	HAdV-5	HAdV-5T*	Grand Total	Protein Name
Grand Total	1102	1671	4060
sp|P01027|CO3_MOUSE	24	107	217	>sp|P01027|CO3_MOUSE Complement C3 OS=Mus musculus GN=C3 PE=1 SV=3
tr|Q2KS08|Q2KS08_ADE05	83	80	248	>tr|Q2KS08|Q2KS08_ADE05 Hexon protein OS=Human adenovirus C serotype 5 GN=L3 PE=2 SV=1
tr|B2RWX2|B2RWX2_MOUSE	13	62	109	>tr|B2RWX2|B2RWX2_MOUSE Complement component 4B (Childo blood group) OS=Mus musculus GN=C4b PE=2 SV=1
tr|B7ZNJ1|B7ZNJ1_MOUSE	16	51	117	>tr|B7ZNJ1|B7ZNJ1_MOUSE Fibronectin OS=Mus musculus GN=Fn1 PE=1 SV=1
tr|U5T7Z6|U5T7Z6_ADE05	43	40	126	>tr|U5T7Z6|U5T7Z6_ADE05 Hexon (Fragment) OS=Human adenovirus C serotype 5 PE=4 SV=1
tr|Q546G4|Q546G4_MOUSE	3	39	44	>tr|Q546G4|Q546G4_MOUSE Albumin 1 OS=Mus musculus GN=Alb PE=1 SV=1
tr|Q2KS14|Q2KS14_ADE05	34	37	106	>tr|Q2KS14|Q2KS14_ADE05 Protein IIIa OS=Human adenovirus C serotype 5 GN=L1 PE=4 SV=1
tr|Q2KS13|Q2KS13_ADE05	38	34	109	>tr|Q2KS13|Q2KS13_ADE05 Penton protein OS=Human adenovirus C serotype 5 GN=L2 PE=4 SV=1
tr|Q2KS11|Q2KS11_ADE05	34	33	102	>tr|Q2KS11|Q2KS11_ADE05 Protein V OS=Human adenovirus C serotype 5 GN=L2 PE=4 SV=1
sp|Q61838|PZP_MOUSE	0	30	30	>sp|Q61838|PZP_MOUSE Pregnancy zone protein OS=Mus musculus GN=Pzp PE=1 SV=3
tr|Q2KS18|Q2KS18_ADE05	28	30	88	>tr|Q2KS18|Q2KS18_ADE05 Terminal protein OS=Human adenovirus C serotype 5 GN=E2B PE=4 SV=1
sp|Q921I1|TRFE_MOUSE	0	28	28	>sp|Q921I1|TRFE_MOUSE Serotransferrin OS=Mus musculus GN=Tf PE=1 SV=1
tr|Q3TGR2|Q3TGR2_MOUSE	13	28	67	>tr|Q3TGR2|Q3TGR2_MOUSE Fibrinogen, B beta polypeptide, isoform CRA_a OS=Mus musculus GN=Fgb PE=1 SV=1
tr|Q2KS15|Q2KS15_ADE05	25	27	78	>tr|Q2KS15|Q2KS15_ADE05 52 kDa protein OS=Human adenovirus C serotype 5 GN=L1 PE=4 SV=1
tr|B2NJ11|B2NJ11_ADE05	28	26	82	>tr|B2NJ11|B2NJ11_ADE05 Hexon (Fragment) OS=Human adenovirus C serotype 5 PE=4 SV=1
tr|Q2KRZ3|Q2KRZ3_ADE05	28	26	79	>tr|Q2KRZ3|Q2KRZ3_ADE05 Fiber protein OS=Human adenovirus C serotype 5 GN=L5 PE=4 SV=1
sp|E9PV24-2|FIBA_MOUSE	15	24	63	>sp|E9PV24-2|FIBA_MOUSE Isoform 2 of Fibrinogen alpha chain OS=Mus musculus GN=Fga
tr|E3WHB4|E3WHB4_ADE05	0	23	23	>tr|E3WHB4|E3WHB4_ADE05 Hexon protein (Fragment) OS=Human adenovirus C serotype 5 PE=4 SV=1
tr|E3WHB7|E3WHB7_ADE05	22	23	45	>tr|E3WHB7|E3WHB7_ADE05 Hexon protein (Fragment) OS=Human adenovirus C serotype 5 PE=4 SV=1
tr|S4X1P2|S4X1P2_ADE05	22	23	67	>tr|S4X1P2|S4X1P2_ADE05 Hexon (Fragment) OS=Human adenovirus C serotype 5 PE=4 SV=1
tr|Q2KS24|Q2KS24_ADE05	25	21	74	>tr|Q2KS24|Q2KS24_ADE05 Maturation protein IVa2 OS=Human adenovirus C serotype 5 GN=IVa2 PE=4 SV=1
sp|P68372|TBB4B_MOUSE	9	20	49	>sp|P68372|TBB4B_MOUSE Tubulin beta-4B chain OS=Mus musculus GN=Tubb4b PE=1 SV=1
tr|A9P4A2|A9P4A2_ADE05	22	20	65	>tr|A9P4A2|A9P4A2_ADE05 Hexon (Fragment) OS=Human adenovirus C serotype 5 PE=4 SV=1
tr|Q3UEM7|Q3UEM7_MOUSE	7	20	45	>tr|Q3UEM7|Q3UEM7_MOUSE Putative uncharacterized protein OS=Mus musculus GN=Fgg PE=1 SV=1
sp|P99024|TBB5_MOUSE	12	19	50	>sp|P99024|TBB5_MOUSE Tubulin beta-5 chain OS=Mus musculus GN=Tubb5 PE=1 SV=1
tr|A0A0R4J0I1|A0A0R4J0I1_MOUSE	0	18	18	>tr|A0A0R4J0I1|A0A0R4J0I1_MOUSE MCG1051009 OS=Mus musculus GN=Serpina3k PE=1 SV=1
sp|P05213|TBA1B_MOUSE	8	16	38	>sp|P05213|TBA1B_MOUSE Tubulin alpha-1B chain OS=Mus musculus GN=Tuba1b PE=1 SV=2
tr|Q2KS09|Q2KS09_ADE05	15	16	47	>tr|Q2KS09|Q2KS09_ADE05 Protein VI OS=Human adenovirus C serotype 5 GN=L3 PE=4 SV=1
sp|Q00897|A1AT4_MOUSE	0	15	15	>sp|Q00897|A1AT4_MOUSE Alpha-1-antitrypsin 1-4 OS=Mus musculus GN=Serpina1d PE=1 SV=1
tr|Q2KS05|Q2KS05_ADE05	7	15	40	>tr|Q2KS05|Q2KS05_ADE05 100 kDa hexon-assembly associated protein OS=Human adenovirus C serotype 5 GN=L4 PE=4 SV=1
tr|Q80RI2|Q80RI2_ADE05	16	15	46	>tr|Q80RI2|Q80RI2_ADE05 Hexon protein OS=Human adenovirus C serotype 5 PE=2 SV=1
tr|Q2KS07|Q2KS07_ADE05	13	14	42	>tr|Q2KS07|Q2KS07_ADE05 Protease OS=Human adenovirus C serotype 5 GN=L3 PE=3 SV=1
tr|Q2KS12|Q2KS12_ADE05	17	14	48	>tr|Q2KS12|Q2KS12_ADE05 Protein VII OS=Human adenovirus C serotype 5 GN=L2 PE=4 SV=1
tr|A0A0R4J0X5|A0A0R4J0X5_MOUSE	0	13	13	>tr|A0A0R4J0X5|A0A0R4J0X5_MOUSE Alpha-1-antitrypsin 1-3 OS=Mus musculus GN=Serpina1c PE=1 SV=1
tr|B2RSN3|B2RSN3_MOUSE	0	13	28	>tr|B2RSN3|B2RSN3_MOUSE Tubulin beta chain OS=Mus musculus GN=Tubb2b PE=1 SV=1
sp|P22599|A1AT2_MOUSE	0	12	12	>sp|P22599|A1AT2_MOUSE Alpha-1-antitrypsin 1-2 OS=Mus musculus GN=Serpina1b PE=1 SV=2
sp|Q00898|A1AT5_MOUSE	0	12	12	>sp|Q00898|A1AT5_MOUSE Alpha-1-antitrypsin 1-5 OS=Mus musculus GN=Serpina1e PE=1 SV=1
tr|A0A0G2SJM5|A0A0G2SJM5_ADE05	12	12	37	>tr|A0A0G2SJM5|A0A0G2SJM5_ADE05 Hexon protein (Fragment) OS=Human adenovirus C serotype 5 PE=4 SV=1
tr|Q3UAF7|Q3UAF7_MOUSE	0	12	21	>tr|Q3UAF7|Q3UAF7_MOUSE Putative uncharacterized protein OS=Mus musculus GN=Actb PE=2 SV=1
tr|Q4KL81|Q4KL81_MOUSE	0	12	12	>tr|Q4KL81|Q4KL81_MOUSE Actin, gamma, cytoplasmic 1 OS=Mus musculus GN=Actg1 PE=2 SV=1
tr|U5TBE9|U5TBE9_ADE05	12	12	35	>tr|U5TBE9|U5TBE9_ADE05 Fiber (Fragment) OS=Human adenovirus C serotype 5 PE=4 SV=1
sp|P01872|IGHM_MOUSE	3	11	22	>sp|P01872|IGHM_MOUSE Ig mu chain C region OS=Mus musculus GN=Ighm PE=1 SV=2
tr|A3KBW5|A3KBW5_ADE05	9	11	31	>tr|A3KBW5|A3KBW5_ADE05 Hexon protein (Fragment) OS=Human adenovirus C serotype 5 PE=4 SV=1
tr|Q2KS06|Q2KS06_ADE05	0	11	13	>tr|Q2KS06|Q2KS06_ADE05 E2A DNA-binding protein OS=Human adenovirus C serotype 5 GN=E2A PE=4 SV=1
tr|Q3TB63|Q3TB63_MOUSE	0	11	17	>tr|Q3TB63|Q3TB63_MOUSE Putative uncharacterized protein (Fragment) OS=Mus musculus GN=Hspa8 PE=2 SV=1
tr|Q3UBP6|Q3UBP6_MOUSE	0	11	11	>tr|Q3UBP6|Q3UBP6_MOUSE Putative uncharacterized protein OS=Mus musculus GN=Actb PE=2 SV=1
tr|Q497E9|Q497E9_MOUSE	9	11	30	>tr|Q497E9|Q497E9_MOUSE 40S ribosomal protein S8 OS=Mus musculus GN=Rps8 PE=1 SV=1
tr|A0A140CT69|A0A140CT69_ADE05	12	10	34	>tr|A0A140CT69|A0A140CT69_ADE05 Hexon (Fragment) OS=Human adenovirus C serotype 5 PE=4 SV=1
tr|B3VKT5|B3VKT5_ADE05	12	10	33	>tr|B3VKT5|B3VKT5_ADE05 Hexon (Fragment) OS=Human adenovirus C serotype 5 PE=4 SV=1
tr|E1V2T9|E1V2T9_ADE05	10	10	31	>tr|E1V2T9|E1V2T9_ADE05 Hexon protein (Fragment) OS=Human adenovirus C serotype 5 GN=hexon PE=4 SV=1
tr|Q2KS25|Q2KS25_ADE05	9	10	29	>tr|Q2KS25|Q2KS25_ADE05 Hexon-associated protein IX OS=Human adenovirus C serotype 5 GN=IX PE=4 SV=1
tr|Q6P9L9|Q6P9L9_MOUSE	0	10	15	>tr|Q6P9L9|Q6P9L9_MOUSE Eef2 protein (Fragment) OS=Mus musculus GN=Eef2 PE=2 SV=1
tr|Q9QZ83|Q9QZ83_MOUSE	0	10	16	>tr|Q9QZ83|Q9QZ83_MOUSE Gamma actin-like protein OS=Mus musculus GN=Actg1 PE=2 SV=1
sp|P29788|VTNC_MOUSE	5	9	22	>sp|P29788|VTNC_MOUSE Vitronectin OS=Mus musculus GN=Vtn PE=1 SV=2
sp|Q91X72|HEMO_MOUSE	0	9	9	>sp|Q91X72|HEMO_MOUSE Hemopexin OS=Mus musculus GN=Hpx PE=1 SV=2
tr|Q4FZL1|Q4FZL1_MOUSE	0	9	12	>tr|Q4FZL1|Q4FZL1_MOUSE Eif4a1 protein (Fragment) OS=Mus musculus GN=Eif4a1 PE=2 SV=1
sp|P23953|EST1C_MOUSE	0	8	8	>sp|P23953|EST1C_MOUSE Carboxylesterase 1C OS=Mus musculus GN=Ces1c PE=1 SV=4
tr|A0A097PUD0|A0A097PUD0_MOUSE	0	8	8	>tr|A0A097PUD0|A0A097PUD0_MOUSE Anti-dectin-1 15E2 light chain OS=Mus musculus PE=2 SV=1
tr|A0A140CT74|A0A140CT74_ADE05	8	8	25	>tr|A0A140CT74|A0A140CT74_ADE05 Hexon (Fragment) OS=Human adenovirus C serotype 5 PE=4 SV=1
tr|Q2KS02|Q2KS02_ADE05	9	8	25	>tr|Q2KS02|Q2KS02_ADE05 Protein VIII OS=Human adenovirus C serotype 5 GN=L4 PE=4 SV=1
tr|Q58E64|Q58E64_MOUSE	2	8	16	>tr|Q58E64|Q58E64_MOUSE Elongation factor 1-alpha OS=Mus musculus GN=Eef1a1 PE=1 SV=1
tr|Q71LX8|Q71LX8_MOUSE	0	8	12	>tr|Q71LX8|Q71LX8_MOUSE Heat shock protein 84b OS=Mus musculus GN=Hsp90ab1 PE=1 SV=1
sp|Q3UV17|K22O_MOUSE	3	7	10	>sp|Q3UV17|K22O_MOUSE Keratin, type II cytoskeletal 2 oral OS=Mus musculus GN=Krt76 PE=1 SV=1
tr|A8DUQ1|A8DUQ1_MOUSE	0	7	7	>tr|A8DUQ1|A8DUQ1_MOUSE Beta-globin OS=Mus musculus GN=Hbbt1 PE=3 SV=1
tr|Q543J5|Q543J5_MOUSE	0	7	7	>tr|Q543J5|Q543J5_MOUSE Antithrombin OS=Mus musculus GN=Serpinc1 PE=1 SV=1
sp|P70257-1|NFIX_MOUSE	5	6	16	>sp|P70257-1|NFIX_MOUSE Isoform NFIX1 of Nuclear factor 1 X-type OS=Mus musculus GN=Nfix
tr|A0A140T8K8|A0A140T8K8_MOUSE	5	6	15	>tr|A0A140T8K8|A0A140T8K8_MOUSE 60S ribosomal protein L13 OS=Mus musculus GN=Rpl13-ps3 PE=3 SV=1
tr|Q3UJS2|Q3UJS2_MOUSE	4	6	16	>tr|Q3UJS2|Q3UJS2_MOUSE Putative uncharacterized protein OS=Mus musculus GN=Fbl PE=2 SV=1
tr|Q3V2G1|Q3V2G1_MOUSE	0	6	6	>tr|Q3V2G1|Q3V2G1_MOUSE Putative uncharacterized protein OS=Mus musculus GN=Apoa1 PE=2 SV=1
tr|Q543R5|Q543R5_MOUSE	0	6	13	>tr|Q543R5|Q543R5_MOUSE Putative uncharacterized protein OS=Mus musculus GN=Serpine2 PE=1 SV=1
tr|Q5XJF6|Q5XJF6_MOUSE	4	6	13	>tr|Q5XJF6|Q5XJF6_MOUSE Ribosomal protein OS=Mus musculus GN=Rpl10a PE=1 SV=1
tr|Q9CZI7|Q9CZI7_MOUSE	0	6	6	>tr|Q9CZI7|Q9CZI7_MOUSE Annexin OS=Mus musculus GN=Anxa2 PE=2 SV=1
sp|Q501J6|DDX17_MOUSE	0	5	5	>sp|Q501J6|DDX17_MOUSE Probable ATP-dependent RNA helicase DDX17 OS=Mus musculus GN=Ddx17 PE=1 SV=1
tr|A0A1D5RLW5|A0A1D5RLW5_MOUSE	7	5	17	>tr|A0A1D5RLW5|A0A1D5RLW5_MOUSE 60S ribosomal protein L18a OS=Mus musculus GN=Rpl18a PE=1 SV=1
tr|B2CSK2|B2CSK2_MOUSE	0	5	5	>tr|B2CSK2|B2CSK2_MOUSE Heat shock protein 1-like protein OS=Mus musculus PE=3 SV=1
tr|B2RTK3|B2RTK3_MOUSE	6	5	17	>tr|B2RTK3|B2RTK3_MOUSE Histone H2B OS=Mus musculus GN=Hist1h2bm PE=1 SV=1
tr|H7BX99|H7BX99_MOUSE	0	5	7	>tr|H7BX99|H7BX99_MOUSE Prothrombin OS=Mus musculus GN=F2 PE=1 SV=1
tr|Q3TGN5|Q3TGN5_MOUSE	0	5	5	>tr|Q3TGN5|Q3TGN5_MOUSE Putative uncharacterized protein OS=Mus musculus GN=Hnrnpu PE=2 SV=1
tr|Q3TKA2|Q3TKA2_MOUSE	0	5	8	>tr|Q3TKA2|Q3TKA2_MOUSE Putative uncharacterized protein OS=Mus musculus GN=Hsp90aa1 PE=2 SV=1
tr|Q5M8Q0|Q5M8Q0_MOUSE	5	5	15	>tr|Q5M8Q0|Q5M8Q0_MOUSE Ribosomal protein L15 OS=Mus musculus GN=Rpl15 PE=2 SV=1
tr|Q5ND36|Q5ND36_MOUSE	0	5	5	>tr|Q5ND36|Q5ND36_MOUSE Serine (Or cysteine) peptidase inhibitor, clade F, member 2, isoform CRA_c OS=Mus musculus GN=Serpinf2 PE=1 SV=1
tr|Q811L7|Q811L7_MOUSE	0	5	8	>tr|Q811L7|Q811L7_MOUSE Heterogeneous nuclear ribonucleoprotein H1 OS=Mus musculus GN=Hnrnph1 PE=1 SV=2
tr|Q8BK18|Q8BK18_MOUSE	0	5	5	>tr|Q8BK18|Q8BK18_MOUSE Putative uncharacterized protein OS=Mus musculus GN=Dars PE=2 SV=1
tr|Q8BT09|Q8BT09_MOUSE	6	5	14	>tr|Q8BT09|Q8BT09_MOUSE 40S ribosomal protein S6 OS=Mus musculus PE=2 SV=1
tr|Q9CSM5|Q9CSM5_MOUSE	2	5	7	>tr|Q9CSM5|Q9CSM5_MOUSE Putative uncharacterized protein OS=Mus musculus GN=Rpl4 PE=2 SV=2
sp|P28665|MUG1_MOUSE	0	4	4	>sp|P28665|MUG1_MOUSE Murinoglobulin-1 OS=Mus musculus GN=Mug1 PE=1 SV=3
sp|Q9CR47|NSA2_MOUSE	0	4	4	>sp|Q9CR47|NSA2_MOUSE Ribosome biogenesis protein NSA2 homolog OS=Mus musculus GN=Nsa2 PE=2 SV=1
sp|Q9D2U9|H2B3A_MOUSE	5	4	14	>sp|Q9D2U9|H2B3A_MOUSE Histone H2B type 3-A OS=Mus musculus GN=Hist3h2ba PE=1 SV=3
tr|A0A0R4J1N1|A0A0R4J1N1_MOUSE	0	4	4	>tr|A0A0R4J1N1|A0A0R4J1N1_MOUSE Inter alpha-trypsin inhibitor, heavy chain 4 OS=Mus musculus GN=Itih4 PE=1 SV=1
tr|B2RTM0|B2RTM0_MOUSE	6	4	16	>tr|B2RTM0|B2RTM0_MOUSE Histone H4 OS=Mus musculus GN=Hist2h4 PE=1 SV=1
tr|F8WIX8|F8WIX8_MOUSE	4	4	13	>tr|F8WIX8|F8WIX8_MOUSE Histone H2A OS=Mus musculus GN=Hist1h2al PE=3 SV=1
tr|Q4FK88|Q4FK88_MOUSE	0	4	4	>tr|Q4FK88|Q4FK88_MOUSE Annexin OS=Mus musculus GN=Anxa1 PE=2 SV=1
tr|Q4FZK2|Q4FZK2_MOUSE	0	4	4	>tr|Q4FZK2|Q4FZK2_MOUSE Eukaryotic translation elongation factor 1 gamma OS=Mus musculus GN=Eef1g PE=1 SV=1
sp|O88477|IF2B1_MOUSE	0	3	3	>sp|O88477|IF2B1_MOUSE Insulin-like growth factor 2 mRNA-binding protein 1 OS=Mus musculus GN=Igf2bp1 PE=1 SV=1
sp|P09528|FRIH_MOUSE	0	3	4	>sp|P09528|FRIH_MOUSE Ferritin heavy chain OS=Mus musculus GN=Fth1 PE=1 SV=2
sp|P14115|RL27A_MOUSE	2	3	8	>sp|P14115|RL27A_MOUSE 60S ribosomal protein L27a OS=Mus musculus GN=Rpl27a PE=1 SV=5
sp|P62849-2|RS24_MOUSE	0	3	3	>sp|P62849-2|RS24_MOUSE Isoform 2 of 40S ribosomal protein S24 OS=Mus musculus GN=Rps24
sp|Q62318-2|TIF1B_MOUSE	0	3	3	>sp|Q62318-2|TIF1B_MOUSE Isoform 2 of Transcription intermediary factor 1-beta OS=Mus musculus GN=Trim28
sp|Q8BP67|RL24_MOUSE	2	3	7	>sp|Q8BP67|RL24_MOUSE 60S ribosomal protein L24 OS=Mus musculus GN=Rpl24 PE=1 SV=2
sp|Q9JHU4|DYHC1_MOUSE	0	3	3	>sp|Q9JHU4|DYHC1_MOUSE Cytoplasmic dynein 1 heavy chain 1 OS=Mus musculus GN=Dync1h1 PE=1 SV=2
tr|A0A075B6A3|A0A075B6A3_MOUSE	0	3	7	>tr|A0A075B6A3|A0A075B6A3_MOUSE Immunoglobulin heavy constant alpha (Fragment) OS=Mus musculus GN=Igha PE=1 SV=1
tr|A0A1B0GSA8|A0A1B0GSA8_MOUSE	0	3	3	>tr|A0A1B0GSA8|A0A1B0GSA8_MOUSE 60S ribosomal protein L18 (Fragment) OS=Mus musculus GN=Rpl18 PE=1 SV=1
tr|A1L3B8|A1L3B8_MOUSE	0	3	3	>tr|A1L3B8|A1L3B8_MOUSE Proteasome (Prosome, macropain) 26S subunit, non-ATPase, 7 OS=Mus musculus GN=Psmd7 PE=1 SV=1
tr|B1AUB6|B1AUB6_MOUSE	2	3	8	>tr|B1AUB6|B1AUB6_MOUSE Nuclear factor 1 (Fragment) OS=Mus musculus GN=Nfia PE=1 SV=1
tr|H3BK96|H3BK96_MOUSE	0	3	3	>tr|H3BK96|H3BK96_MOUSE Heterogeneous nuclear ribonucleoprotein K (Fragment) OS=Mus musculus GN=Hnrnpk PE=1 SV=8
tr|Q3TF69|Q3TF69_MOUSE	0	3	5	>tr|Q3TF69|Q3TF69_MOUSE Putative uncharacterized protein OS=Mus musculus GN=Pcbp2 PE=2 SV=1
tr|Q3TXB7|Q3TXB7_MOUSE	0	3	3	>tr|Q3TXB7|Q3TXB7_MOUSE Putative uncharacterized protein OS=Mus musculus GN=Ecm1 PE=2 SV=1
tr|Q3UFE1|Q3UFE1_MOUSE	3	3	9	>tr|Q3UFE1|Q3UFE1_MOUSE Nuclear factor 1 OS=Mus musculus GN=Nfib PE=2 SV=1
tr|Q3UFI4|Q3UFI4_MOUSE	0	3	3	>tr|Q3UFI4|Q3UFI4_MOUSE 60S ribosomal protein L6 OS=Mus musculus GN=Rpl6 PE=2 SV=1
tr|Q545F8|Q545F8_MOUSE	1	3	7	>tr|Q545F8|Q545F8_MOUSE 40S ribosomal protein S4 OS=Mus musculus GN=Rps4x PE=2 SV=1
tr|Q549A5|Q549A5_MOUSE	0	3	3	>tr|Q549A5|Q549A5_MOUSE Clusterin OS=Mus musculus GN=Clu PE=1 SV=1
tr|Q5DTS8|Q5DTS8_MOUSE	0	3	3	>tr|Q5DTS8|Q5DTS8_MOUSE DNA helicase (Fragment) OS=Mus musculus GN=Mcm4 PE=2 SV=1
tr|Q5M9K1|Q5M9K1_MOUSE	0	3	3	>tr|Q5M9K1|Q5M9K1_MOUSE Transthyretin OS=Mus musculus GN=Ttr PE=1 SV=1
tr|Q5M9N8|Q5M9N8_MOUSE	3	3	9	>tr|Q5M9N8|Q5M9N8_MOUSE Putative uncharacterized protein OS=Mus musculus GN=Rpl7 PE=1 SV=1
tr|Q65ZC0|Q65ZC0_MOUSE	0	3	3	>tr|Q65ZC0|Q65ZC0_MOUSE Kappa light chain C_region (Fragment) OS=Mus musculus PE=1 SV=1
tr|Q6GTX3|Q6GTX3_MOUSE	0	3	3	>tr|Q6GTX3|Q6GTX3_MOUSE Apoe protein OS=Mus musculus GN=Apoe PE=2 SV=1
tr|Q91YK6|Q91YK6_MOUSE	6	3	13	>tr|Q91YK6|Q91YK6_MOUSE Rpl23a protein (Fragment) OS=Mus musculus GN=Rpl23a PE=2 SV=1
tr|Q9CZE7|Q9CZE7_MOUSE	0	3	3	>tr|Q9CZE7|Q9CZE7_MOUSE Ferritin (Fragment) OS=Mus musculus PE=2 SV=2
tr|Q9QWJ3|Q9QWJ3_MOUSE	3	3	6	>tr|Q9QWJ3|Q9QWJ3_MOUSE Alpha-1-globin (Fragment) OS=Mus musculus PE=2 SV=1
sp|P97313|PRKDC_MOUSE	0	2	2	>sp|P97313|PRKDC_MOUSE DNA-dependent protein kinase catalytic subunit OS=Mus musculus GN=Prkdc PE=1 SV=3
sp|Q8BTU1|CFA20_MOUSE	3	2	5	>sp|Q8BTU1|CFA20_MOUSE Cilia- and flagella-associated protein 20 OS=Mus musculus GN=Cfap20 PE=1 SV=1
sp|Q8C4U3|SFRP1_MOUSE	0	2	2	>sp|Q8C4U3|SFRP1_MOUSE Secreted frizzled-related protein 1 OS=Mus musculus GN=Sfrp1 PE=1 SV=3
sp|Q9D6A1|MYO1H_MOUSE	1	2	3	>sp|Q9D6A1|MYO1H_MOUSE Unconventional myosin-Ih OS=Mus musculus GN=Myo1h PE=2 SV=2
tr|A0A077S9N1|A0A077S9N1_MOUSE	0	2	2	>tr|A0A077S9N1|A0A077S9N1_MOUSE Lysozyme OS=Mus musculus GN=Lyz1 PE=3 SV=1
tr|A0A0G2JGY8|A0A0G2JGY8_MOUSE	0	2	2	>tr|A0A0G2JGY8|A0A0G2JGY8_MOUSE 60S ribosomal protein L34 (Fragment) OS=Mus musculus GN=Rpl34 PE=1 SV=4
tr|A0A0J9YUD8|A0A0J9YUD8_MOUSE	3	2	8	>tr|A0A0J9YUD8|A0A0J9YUD8_MOUSE High mobility group protein B1 OS=Mus musculus GN=Hmgb1 PE=1 SV=1
tr|A0A0R4J1Q0|A0A0R4J1Q0_MOUSE	0	2	2	>tr|A0A0R4J1Q0|A0A0R4J1Q0_MOUSE Enhancer of mRNA-decapping protein 4 OS=Mus musculus GN=Edc4 PE=1 SV=1
tr|A0A0U1RQ71|A0A0U1RQ71_MOUSE	0	2	2	>tr|A0A0U1RQ71|A0A0U1RQ71_MOUSE 40S ribosomal protein S13 OS=Mus musculus GN=Rps13 PE=1 SV=1
tr|A0A1B0GQW6|A0A1B0GQW6_MOUSE	2	2	6	>tr|A0A1B0GQW6|A0A1B0GQW6_MOUSE 60S ribosomal protein L13a (Fragment) OS=Mus musculus GN=Rpl13a PE=4 SV=1
tr|A4FUS1|A4FUS1_MOUSE	2	2	6	>tr|A4FUS1|A4FUS1_MOUSE MCG123443 OS=Mus musculus GN=Rps16 PE=1 SV=1
tr|A5JUZ1|A5JUZ1_MOUSE	2	2	6	>tr|A5JUZ1|A5JUZ1_MOUSE Ubiqutin subunit 1 (Fragment) OS=Mus musculus GN=Ubc PE=2 SV=1
tr|B9EIA2|B9EIA2_MOUSE	0	2	2	>tr|B9EIA2|B9EIA2_MOUSE DNA segment, Chr 1, Pasteur Institute 1 OS=Mus musculus GN=D1Pas1 PE=1 SV=1
tr|D3YYV8|D3YYV8_MOUSE	0	2	2	>tr|D3YYV8|D3YYV8_MOUSE 60S ribosomal protein L5 (Fragment) OS=Mus musculus GN=Rpl5 PE=1 SV=1
tr|E0CZ27|E0CZ27_MOUSE	1	2	3	>tr|E0CZ27|E0CZ27_MOUSE Histone H3 (Fragment) OS=Mus musculus GN=H3f3a PE=3 SV=1
tr|F6SVV1|F6SVV1_MOUSE	2	2	6	>tr|F6SVV1|F6SVV1_MOUSE Uncharacterized protein OS=Mus musculus GN=Gm9493 PE=4 SV=1
tr|I7HLV2|I7HLV2_MOUSE	0	2	2	>tr|I7HLV2|I7HLV2_MOUSE 60S ribosomal protein L10 (Fragment) OS=Mus musculus GN=Rpl10 PE=1 SV=1
tr|Q2KRZ2|Q2KRZ2_ADE05	1	2	4	>tr|Q2KRZ2|Q2KRZ2_ADE05 17 kDa protein OS=Human adenovirus C serotype 5 GN=E4 PE=4 SV=1
tr|Q2KS04|Q2KS04_ADE05	3	2	6	>tr|Q2KS04|Q2KS04_ADE05 33 kDa protein OS=Human adenovirus C serotype 5 GN=L4 PE=4 SV=1
tr|Q3U4C8|Q3U4C8_MOUSE	0	2	3	>tr|Q3U4C8|Q3U4C8_MOUSE Putative uncharacterized protein (Fragment) OS=Mus musculus GN=Itgav PE=2 SV=1
tr|Q3UB90|Q3UB90_MOUSE	0	2	4	>tr|Q3UB90|Q3UB90_MOUSE Putative uncharacterized protein OS=Mus musculus GN=Rpl3 PE=2 SV=1
tr|Q3UIH5|Q3UIH5_MOUSE	0	2	2	>tr|Q3UIH5|Q3UIH5_MOUSE Putative uncharacterized protein OS=Mus musculus GN=Psmc2 PE=2 SV=1
tr|Q3UK39|Q3UK39_MOUSE	0	2	2	>tr|Q3UK39|Q3UK39_MOUSE DNA helicase OS=Mus musculus GN=Mcm2 PE=2 SV=1
tr|Q3ULW0|Q3ULW0_MOUSE	0	2	2	>tr|Q3ULW0|Q3ULW0_MOUSE GTP-binding nuclear protein Ran OS=Mus musculus GN=Ran PE=2 SV=1
tr|Q3V3W7|Q3V3W7_MOUSE	0	2	5	>tr|Q3V3W7|Q3V3W7_MOUSE Putative uncharacterized protein OS=Mus musculus GN=F13a1 PE=2 SV=1
tr|Q4FJR3|Q4FJR3_MOUSE	0	2	2	>tr|Q4FJR3|Q4FJR3_MOUSE Lactotransferrin OS=Mus musculus GN=Ltf PE=2 SV=1
tr|Q5BLJ9|Q5BLJ9_MOUSE	2	2	4	>tr|Q5BLJ9|Q5BLJ9_MOUSE 60S ribosomal protein L27 OS=Mus musculus GN=Rpl27 PE=1 SV=1
tr|Q5M9N5|Q5M9N5_MOUSE	2	2	7	>tr|Q5M9N5|Q5M9N5_MOUSE Ribosomal protein L28 OS=Mus musculus GN=Rpl28 PE=2 SV=1
tr|Q5SZA3|Q5SZA3_MOUSE	0	2	2	>tr|Q5SZA3|Q5SZA3_MOUSE Histone cluster 1, H1c OS=Mus musculus GN=Hist1h1c PE=1 SV=1
tr|Q8VCK2|Q8VCK2_MOUSE	0	2	2	>tr|Q8VCK2|Q8VCK2_MOUSE Ctsd protein (Fragment) OS=Mus musculus GN=Ctsd PE=2 SV=1
tr|Q91YZ8|Q91YZ8_MOUSE	0	2	4	>tr|Q91YZ8|Q91YZ8_MOUSE Polyadenylate-binding protein OS=Mus musculus GN=Pabpc4 PE=1 SV=1
tr|Q91ZH2|Q91ZH2_MOUSE	0	2	2	>tr|Q91ZH2|Q91ZH2_MOUSE Proliferating cell nuclear antigen OS=Mus musculus GN=Pcna PE=2 SV=1
tr|Q9CWI9|Q9CWI9_MOUSE	0	2	2	>tr|Q9CWI9|Q9CWI9_MOUSE Putative uncharacterized protein OS=Mus musculus GN=Rps23 PE=2 SV=1
sp|O70309|ITB5_MOUSE	0	1	1	>sp|O70309|ITB5_MOUSE Integrin beta-5 OS=Mus musculus GN=Itgb5 PE=1 SV=2
sp|P01592|IGJ_MOUSE	0	1	1	>sp|P01592|IGJ_MOUSE Immunoglobulin J chain OS=Mus musculus GN=Jchain PE=1 SV=4
sp|P48381-2|RFX3_MOUSE	1	1	3	>sp|P48381-2|RFX3_MOUSE Isoform 2 of Transcription factor RFX3 OS=Mus musculus GN=Rfx3
sp|P52480-2|KPYM_MOUSE	0	1	1	>sp|P52480-2|KPYM_MOUSE Isoform M1 of Pyruvate kinase PKM OS=Mus musculus GN=Pkm
sp|P68040|RACK1_MOUSE	0	1	1	>sp|P68040|RACK1_MOUSE Receptor of activated protein C kinase 1 OS=Mus musculus GN=Rack1 PE=1 SV=3
sp|Q00PI9|HNRL2_MOUSE	0	1	1	>sp|Q00PI9|HNRL2_MOUSE Heterogeneous nuclear ribonucleoprotein U-like protein 2 OS=Mus musculus GN=Hnrnpul2 PE=1 SV=2
sp|Q3UFM5|NOM1_MOUSE	1	1	2	>sp|Q3UFM5|NOM1_MOUSE Nucleolar MIF4G domain-containing protein 1 OS=Mus musculus GN=Nom1 PE=1 SV=2
sp|Q5XKN4|JAGN1_MOUSE	0	1	1	>sp|Q5XKN4|JAGN1_MOUSE Protein jagunal homolog 1 OS=Mus musculus GN=Jagn1 PE=1 SV=2
sp|Q62267|SPR1B_MOUSE	0	1	1	>sp|Q62267|SPR1B_MOUSE Cornifin-B OS=Mus musculus GN=Sprr1b PE=2 SV=1
sp|Q80WC1-2|UBN2_MOUSE	0	1	1	>sp|Q80WC1-2|UBN2_MOUSE Isoform 2 of Ubinuclein-2 OS=Mus musculus GN=Ubn2
sp|Q80XC3|US6NL_MOUSE	0	1	1	>sp|Q80XC3|US6NL_MOUSE USP6 N-terminal-like protein OS=Mus musculus GN=Usp6nl PE=1 SV=2
sp|Q8VCI5-2|PEX19_MOUSE	1	1	2	>sp|Q8VCI5-2|PEX19_MOUSE Isoform 2 of Peroxisomal biogenesis factor 19 OS=Mus musculus GN=Pex19
sp|Q99K48-2|NONO_MOUSE	0	1	3	>sp|Q99K48-2|NONO_MOUSE Isoform 2 of Non-POU domain-containing octamer-binding protein OS=Mus musculus GN=Nono
sp|Q9DBI0-3|TMPS6_MOUSE	0	1	1	>sp|Q9DBI0-3|TMPS6_MOUSE Isoform 3 of Transmembrane protease serine 6 OS=Mus musculus GN=Tmprss6
sp|Q9QZS8-2|SH2D3_MOUSE	0	1	2	>sp|Q9QZS8-2|SH2D3_MOUSE Isoform 2 of SH2 domain-containing protein 3C OS=Mus musculus GN=Sh2d3c
sp|Q9Z204-4|HNRPC_MOUSE	0	1	1	>sp|Q9Z204-4|HNRPC_MOUSE Isoform 4 of Heterogeneous nuclear ribonucleoproteins C1/C2 OS=Mus musculus GN=Hnrnpc
tr|A0A087WRU2|A0A087WRU2_MOUSE	0	1	1	>tr|A0A087WRU2|A0A087WRU2_MOUSE Ankyrin-3 (Fragment) OS=Mus musculus GN=Ank3 PE=1 SV=1
tr|A0A0A6YX78|A0A0A6YX78_MOUSE	0	1	1	>tr|A0A0A6YX78|A0A0A6YX78_MOUSE Carbonic anhydrase 2 (Fragment) OS=Mus musculus GN=Car2 PE=1 SV=1
tr|A0A0G2JDH0|A0A0G2JDH0_MOUSE	0	1	1	>tr|A0A0G2JDH0|A0A0G2JDH0_MOUSE Aminoacyl tRNA synthase complex-interacting multifunctional protein 1 (Fragment) OS=Mus musculus GN=Aimp1 PE=1 SV=1
tr|A0A0G2JFZ0|A0A0G2JFZ0_MOUSE	0	1	1	>tr|A0A0G2JFZ0|A0A0G2JFZ0_MOUSE Cyclin-G-associated kinase (Fragment) OS=Mus musculus GN=Gak PE=1 SV=4
tr|A0A0G2JGC1|A0A0G2JGC1_MOUSE	0	1	1	>tr|A0A0G2JGC1|A0A0G2JGC1_MOUSE Serine/threonine-protein phosphatase OS=Mus musculus GN=Ppp1cc PE=1 SV=1
tr|A0A0N4SV10|A0A0N4SV10_MOUSE	0	1	1	>tr|A0A0N4SV10|A0A0N4SV10_MOUSE Ethanolamine kinase 1 OS=Mus musculus GN=Etnk1 PE=1 SV=1
tr|A0A1B0GS05|A0A1B0GS05_MOUSE	0	1	1	>tr|A0A1B0GS05|A0A1B0GS05_MOUSE MCG52111 OS=Mus musculus GN=Gm6657 PE=4 SV=1
tr|A0A1B0GSU8|A0A1B0GSU8_MOUSE	1	1	3	>tr|A0A1B0GSU8|A0A1B0GSU8_MOUSE Protein Hook homolog 2 OS=Mus musculus GN=Hook2 PE=1 SV=1
tr|A0A1L1SQA8|A0A1L1SQA8_MOUSE	0	1	1	>tr|A0A1L1SQA8|A0A1L1SQA8_MOUSE 40S ribosomal protein S25 OS=Mus musculus GN=Rps25 PE=1 SV=1
tr|A0A1L1SUF6|A0A1L1SUF6_MOUSE		1	2	>tr|A0A1L1SUF6|A0A1L1SUF6_MOUSE 60S ribosomal protein L14 (Fragment) OS=Mus musculus GN=Rpl14 PE=1 SV=1
tr|A0A1L6ZA41|A0A1L6ZA41_MOUSE	1	1	2	>tr|A0A1L6ZA41|A0A1L6ZA41_MOUSE G6F-LY6G6D fusion protein OS=Mus musculus GN=g6g-ly6g6d PE=2 SV=1
tr|A0A1W2P7H9|A0A1W2P7H9_MOUSE	1	1	2	>tr|A0A1W2P7H9|A0A1W2P7H9_MOUSE Enhancer of rudimentary homolog OS=Mus musculus GN=Erh PE=1 SV=1
tr|A2AQK4|A2AQK4_MOUSE	0	1	1	>tr|A2AQK4|A2AQK4_MOUSE Histamine N-methyltransferase OS=Mus musculus GN=Hnmt PE=1 SV=1
tr|A2AW41|A2AW41_MOUSE	0	1	1	>tr|A2AW41|A2AW41_MOUSE Heterogeneous nuclear ribonucleoprotein R (Fragment) OS=Mus musculus GN=Hnrnpr PE=1 SV=1
tr|B0QZL1|B0QZL1_MOUSE	0	1	1	>tr|B0QZL1|B0QZL1_MOUSE Alpha-enolase (Fragment) OS=Mus musculus GN=Eno1 PE=1 SV=1
tr|B2RVE2|B2RVE2_MOUSE	1	1	3	>tr|B2RVE2|B2RVE2_MOUSE RERG/RAS-like OS=Mus musculus GN=Rergl PE=2 SV=1
tr|B2RWR4|B2RWR4_MOUSE	1	1	2	>tr|B2RWR4|B2RWR4_MOUSE Cerebellar degeneration-related protein 2-like OS=Mus musculus GN=Cdr2l PE=2 SV=1
tr|B9EHN0|B9EHN0_MOUSE	0	1	1	>tr|B9EHN0|B9EHN0_MOUSE Ubiquitin-activating enzyme E1, Chr X OS=Mus musculus GN=Uba1 PE=1 SV=1
tr|D3Z4K7|D3Z4K7_MOUSE	0	1	1	>tr|D3Z4K7|D3Z4K7_MOUSE Ubiquitin carboxyl-terminal hydrolase 5 (Fragment) OS=Mus musculus GN=Usp5 PE=1 SV=8
tr|E9Q186|E9Q186_MOUSE	0	1	1	>tr|E9Q186|E9Q186_MOUSE rRNA-processing protein FCF1 homolog OS=Mus musculus GN=Fcf1 PE=1 SV=1
tr|E9QAX7|E9QAX7_MOUSE	0	1	1	>tr|E9QAX7|E9QAX7_MOUSE Exportin-2 OS=Mus musculus GN=Cse1l PE=1 SV=1
tr|F7AA45|F7AA45_MOUSE	0	1	1	>tr|F7AA45|F7AA45_MOUSE RNA-binding protein 39 (Fragment) OS=Mus musculus GN=Rbm39 PE=1 SV=1
tr|F7AMU5|F7AMU5_MOUSE	1	1	2	>tr|F7AMU5|F7AMU5_MOUSE Sodium channel, voltage-gated, type II, alpha (Fragment) OS=Mus musculus GN=Scn2a PE=1 SV=2
tr|F7AXP1|F7AXP1_MOUSE	0	1	1	>tr|F7AXP1|F7AXP1_MOUSE Polypyrimidine tract-binding protein 1 (Fragment) OS=Mus musculus GN=Ptbp1 PE=1 SV=1
tr|G3UWC8|G3UWC8_MOUSE	0	1	1	>tr|G3UWC8|G3UWC8_MOUSE Otogelin OS=Mus musculus GN=Otog PE=4 SV=1
tr|G3UWM1|G3UWM1_MOUSE	0	1	1	>tr|G3UWM1|G3UWM1_MOUSE Heterogeneous nuclear ribonucleoprotein Q (Fragment) OS=Mus musculus GN=Syncrip PE=1 SV=1
tr|G3UXT7|G3UXT7_MOUSE	0	1	1	>tr|G3UXT7|G3UXT7_MOUSE RNA-binding protein FUS (Fragment) OS=Mus musculus GN=Fus PE=1 SV=1
tr|G3UYI4|G3UYI4_MOUSE	0	1	1	>tr|G3UYI4|G3UYI4_MOUSE 26S proteasome non-ATPase regulatory subunit 11 OS=Mus musculus GN=Psmd11 PE=1 SV=1
tr|G3UZX6|G3UZX6_MOUSE	0	1	1	>tr|G3UZX6|G3UZX6_MOUSE Small ubiquitin-related modifier 3 (Fragment) OS=Mus musculus GN=Sumo3 PE=4 SV=1
tr|Q14C24|Q14C24_MOUSE	0	1	1	>tr|Q14C24|Q14C24_MOUSE MCG14259, isoform CRA_a OS=Mus musculus GN=U2af1 PE=1 SV=1
tr|Q2KRY9|Q2KRY9_ADE05	2	1	4	>tr|Q2KRY9|Q2KRY9_ADE05 13.3 kDa protein OS=Human adenovirus C serotype 5 GN=E4 PE=4 SV=1
tr|Q2KRZ4|Q2KRZ4_ADE05	3	1	7	>tr|Q2KRZ4|Q2KRZ4_ADE05 14.7 kDa protein OS=Human adenovirus C serotype 5 GN=E3 PE=4 SV=1
tr|Q3TZL2|Q3TZL2_MOUSE	0	1	1	>tr|Q3TZL2|Q3TZL2_MOUSE Putative uncharacterized protein (Fragment) OS=Mus musculus GN=Sfpq PE=2 SV=1
tr|Q3U1F8|Q3U1F8_MOUSE	0	1	1	>tr|Q3U1F8|Q3U1F8_MOUSE Putative uncharacterized protein (Fragment) OS=Mus musculus GN=Polq PE=2 SV=1
tr|Q3U5D0|Q3U5D0_MOUSE	0	1	1	>tr|Q3U5D0|Q3U5D0_MOUSE Putative uncharacterized protein OS=Mus musculus GN=Spata7 PE=1 SV=1
tr|Q3U6M5|Q3U6M5_MOUSE	0	1	1	>tr|Q3U6M5|Q3U6M5_MOUSE Putative uncharacterized protein OS=Mus musculus GN=Ranbp1 PE=2 SV=1
tr|Q3U8B9|Q3U8B9_MOUSE	0	1	2	>tr|Q3U8B9|Q3U8B9_MOUSE Putative uncharacterized protein (Fragment) OS=Mus musculus GN=Rpl7l1 PE=2 SV=1
tr|Q3U9Y8|Q3U9Y8_MOUSE	0	1	1	>tr|Q3U9Y8|Q3U9Y8_MOUSE Putative uncharacterized protein OS=Mus musculus GN=Psmd2 PE=2 SV=1
tr|Q3UFN8|Q3UFN8_MOUSE	0	1	1	>tr|Q3UFN8|Q3UFN8_MOUSE Putative uncharacterized protein (Fragment) OS=Mus musculus GN=Matr3 PE=2 SV=1
tr|Q3UJN2|Q3UJN2_MOUSE	0	1	1	>tr|Q3UJN2|Q3UJN2_MOUSE RuvB-like helicase OS=Mus musculus GN=Ruvbl1 PE=2 SV=1
tr|Q3UPW0|Q3UPW0_MOUSE	0	1	1	>tr|Q3UPW0|Q3UPW0_MOUSE Phosphoinositide phospholipase C (Fragment) OS=Mus musculus GN=Plcb1 PE=2 SV=1
tr|Q3USG5|Q3USG5_MOUSE	0	1	1	>tr|Q3USG5|Q3USG5_MOUSE Putative uncharacterized protein (Fragment) OS=Mus musculus GN=Emilin1 PE=2 SV=1
tr|Q3UZH2|Q3UZH2_MOUSE	0	1	1	>tr|Q3UZH2|Q3UZH2_MOUSE DNA helicase OS=Mus musculus GN=Mcm3 PE=2 SV=1
tr|Q5M9P7|Q5M9P7_MOUSE	0	1	1	>tr|Q5M9P7|Q5M9P7_MOUSE Calcium regulated heat stable protein 1 OS=Mus musculus GN=Carhsp1 PE=1 SV=1
tr|Q5PR09|Q5PR09_MOUSE	0	1	1	>tr|Q5PR09|Q5PR09_MOUSE Ribosomal protein L32 OS=Mus musculus GN=Rpl32 PE=2 SV=1
tr|Q65ZI1|Q65ZI1_MOUSE	0	1	1	>tr|Q65ZI1|Q65ZI1_MOUSE Anti-HIV-1 reverse transcriptase single-chain variable OS=Mus musculus GN=Igkv5-39 PE=1 SV=1
tr|Q6GU23|Q6GU23_MOUSE	1	1	2	>tr|Q6GU23|Q6GU23_MOUSE Signal transducer and activator of transcription OS=Mus musculus GN=Stat3 PE=2 SV=1
tr|Q8BIE2|Q8BIE2_MOUSE	0	1	1	>tr|Q8BIE2|Q8BIE2_MOUSE Putative uncharacterized protein OS=Mus musculus GN=Myh9 PE=2 SV=1
tr|Q8BS26|Q8BS26_MOUSE	0	1	1	>tr|Q8BS26|Q8BS26_MOUSE Putative uncharacterized protein OS=Mus musculus GN=Akt1 PE=2 SV=1
tr|Q8JZT0|Q8JZT0_MOUSE	0	1	1	>tr|Q8JZT0|Q8JZT0_MOUSE Mup1 protein OS=Mus musculus PE=2 SV=1
tr|Q8R3V2|Q8R3V2_MOUSE	0	1	1	>tr|Q8R3V2|Q8R3V2_MOUSE Aminoacyl tRNA synthase complex-interacting multifunctional protein 2 OS=Mus musculus GN=Aimp2 PE=1 SV=1
tr|Q8VC94|Q8VC94_MOUSE	0	1	1	>tr|Q8VC94|Q8VC94_MOUSE Rpl11 protein OS=Mus musculus GN=Rpl11 PE=2 SV=1
tr|Q9CSU2|Q9CSU2_MOUSE	0	1	1	>tr|Q9CSU2|Q9CSU2_MOUSE Putative uncharacterized protein (Fragment) OS=Mus musculus GN=Psmd14 PE=2 SV=1
tr|Q9D7Y7|Q9D7Y7_MOUSE	0	1	1	>tr|Q9D7Y7|Q9D7Y7_MOUSE Putative uncharacterized protein OS=Mus musculus GN=2210010C04Rik PE=2 SV=1
tr|Q9DBN0|Q9DBN0_MOUSE	0	1	1	>tr|Q9DBN0|Q9DBN0_MOUSE Putative uncharacterized protein OS=Mus musculus GN=Apoa4 PE=2 SV=1
tr|Q9Z237|Q9Z237_MOUSE	2	1	5	>tr|Q9Z237|Q9Z237_MOUSE Ribosomal protein L8 (Fragment) OS=Mus musculus PE=4 SV=1
tr|X5J5L7|X5J5L7_MOUSE	0	1	1	>tr|X5J5L7|X5J5L7_MOUSE IgM heavy chain VDJ region (Fragment) OS=Mus musculus GN=Ighv4-2 PE=2 SV=1
tr|X5J5N0|X5J5N0_MOUSE	0	1	1	>tr|X5J5N0|X5J5N0_MOUSE IgM heavy chain VDJ region (Fragment) OS=Mus musculus PE=2 SV=1
sp|A2AQP0|MYH7B_MOUSE	1	0	1	>sp|A2AQP0|MYH7B_MOUSE Myosin-7B OS=Mus musculus GN=Myh7b PE=3 SV=1
sp|E9PVD3|PCD16_MOUSE	0	0	1	>sp|E9PVD3|PCD16_MOUSE Protocadherin-16 OS=Mus musculus GN=Dchs1 PE=1 SV=1
sp|G3X9C2|FBX50_MOUSE	0	0	1	>sp|G3X9C2|FBX50_MOUSE F-box only protein 50 OS=Mus musculus GN=Nccrp1 PE=1 SV=2
sp|P01837|IGKC_MOUSE	0	0	2	>sp|P01837|IGKC_MOUSE Ig kappa chain C region OS=Mus musculus PE=1 SV=1
sp|P59384|ATS15_MOUSE	1	0	1	>sp|P59384|ATS15_MOUSE A disintegrin and metalloproteinase with thrombospondin motifs 15 OS=Mus musculus GN=Adamts15 PE=2 SV=2
sp|P62315|SMD1_MOUSE	1	0	2	>sp|P62315|SMD1_MOUSE Small nuclear ribonucleoprotein Sm D1 OS=Mus musculus GN=Snrpd1 PE=1 SV=1
sp|P62340|TBPL1_MOUSE	0	0	1	>sp|P62340|TBPL1_MOUSE TATA box-binding protein-like protein 1 OS=Mus musculus GN=Tbpl1 PE=1 SV=1
sp|P68369|TBA1A_MOUSE	0	0	13	>sp|P68369|TBA1A_MOUSE Tubulin alpha-1A chain OS=Mus musculus GN=Tuba1a PE=1 SV=1
sp|P70255-7|NFIC_MOUSE	0	0	3	>sp|P70255-7|NFIC_MOUSE Isoform 7 of Nuclear factor 1 C-type OS=Mus musculus GN=Nfic
sp|Q02257|PLAK_MOUSE	0	0	3	>sp|Q02257|PLAK_MOUSE Junction plakoglobin OS=Mus musculus GN=Jup PE=1 SV=3
sp|Q05860-6|FMN1_MOUSE	1	0	1	>sp|Q05860-6|FMN1_MOUSE Isoform 6 of Formin-1 OS=Mus musculus GN=Fmn1
sp|Q2KS03|PKG2_ADE05	0	0	1	>sp|Q2KS03|PKG2_ADE05 Packaging protein 2 OS=Human adenovirus C serotype 5 GN=L4 PE=1 SV=2
sp|Q2KS10|COR10_ADE05	1	0	2	>sp|Q2KS10|COR10_ADE05 Pre-core protein X OS=Human adenovirus C serotype 5 GN=L2 PE=2 SV=1
sp|Q3U132-2|TESP1_MOUSE	1	0	1	>sp|Q3U132-2|TESP1_MOUSE Isoform 2 of Protein TESPA1 OS=Mus musculus GN=Tespa1
sp|Q4FZF2|SPT46_MOUSE	0	0	1	>sp|Q4FZF2|SPT46_MOUSE Spermatogenesis-associated protein 46 OS=Mus musculus GN=Spata46 PE=2 SV=1
sp|Q6P8W9|HMGB4_MOUSE	0	0	1	>sp|Q6P8W9|HMGB4_MOUSE High mobility group protein B4 OS=Mus musculus GN=Hmgb4 PE=2 SV=1
sp|Q6ZWV7|RL35_MOUSE	2	0	3	>sp|Q6ZWV7|RL35_MOUSE 60S ribosomal protein L35 OS=Mus musculus GN=Rpl35 PE=1 SV=1
sp|Q71RI9|KAT3_MOUSE	1	0	1	>sp|Q71RI9|KAT3_MOUSE Kynurenine--oxoglutarate transaminase 3 OS=Mus musculus GN=Kyat3 PE=1 SV=1
sp|Q8R1F0|L10K_MOUSE	1	0	1	>sp|Q8R1F0|L10K_MOUSE Leydig cell tumor 10 kDa protein homolog OS=Mus musculus GN=D8Ertd738e PE=3 SV=1
sp|Q91WZ8-2|DTBP1_MOUSE	1	0	1	>sp|Q91WZ8-2|DTBP1_MOUSE Isoform 2 of Dysbindin OS=Mus musculus GN=Dtnbp1
tr|A0A087WQ70|A0A087WQ70_MOUSE	2	0	2	>tr|A0A087WQ70|A0A087WQ70_MOUSE Glia-derived nexin (Fragment) OS=Mus musculus GN=Serpine2 PE=1 SV=1
tr|A0A0A6YVS3|A0A0A6YVS3_MOUSE	1	0	1	>tr|A0A0A6YVS3|A0A0A6YVS3_MOUSE Kinase OS=Mus musculus GN=Ip6k2 PE=1 SV=1
tr|A0A0A6YWH7|A0A0A6YWH7_MOUSE	0	0	2	>tr|A0A0A6YWH7|A0A0A6YWH7_MOUSE Antithrombin-III (Fragment) OS=Mus musculus GN=Serpinc1 PE=1 SV=1
tr|A0A0G2JE75|A0A0G2JE75_MOUSE	0	0	1	>tr|A0A0G2JE75|A0A0G2JE75_MOUSE Bone morphogenetic protein 3 OS=Mus musculus GN=Bmp3 PE=1 SV=1
tr|A0A0K0PX48|A0A0K0PX48_ADE05	0	0	15	>tr|A0A0K0PX48|A0A0K0PX48_ADE05 Hexon (Fragment) OS=Human adenovirus C serotype 5 PE=4 SV=1
tr|A0A0N4SV66|A0A0N4SV66_MOUSE	0	0	4	>tr|A0A0N4SV66|A0A0N4SV66_MOUSE Histone H2A OS=Mus musculus GN=H2afj PE=1 SV=1
tr|A0A0R4J199|A0A0R4J199_MOUSE	1	0	1	>tr|A0A0R4J199|A0A0R4J199_MOUSE Cas-scaffolding protein family member 4 OS=Mus musculus GN=Cass4 PE=1 SV=1
tr|A0A140CT61|A0A140CT61_ADE05	16	0	16	>tr|A0A140CT61|A0A140CT61_ADE05 Hexon (Fragment) OS=Human adenovirus C serotype 5 PE=4 SV=1
tr|A0A140LHI2|A0A140LHI2_MOUSE	1	0	1	>tr|A0A140LHI2|A0A140LHI2_MOUSE Uncharacterized protein (Fragment) OS=Mus musculus GN=Gm1043 PE=4 SV=1
tr|A0A1B0GQX9|A0A1B0GQX9_MOUSE	1	0	1	>tr|A0A1B0GQX9|A0A1B0GQX9_MOUSE High mobility group protein B2 (Fragment) OS=Mus musculus GN=Hmgb2 PE=1 SV=1
tr|A0A1B0GR60|A0A1B0GR60_MOUSE	2	0	4	>tr|A0A1B0GR60|A0A1B0GR60_MOUSE Ferritin OS=Mus musculus GN=Ftl1 PE=1 SV=1
tr|A0A1B0GRD3|A0A1B0GRD3_MOUSE	1	0	1	>tr|A0A1B0GRD3|A0A1B0GRD3_MOUSE Cadherin-related family member 5 (Fragment) OS=Mus musculus GN=Cdhr5 PE=1 SV=1
tr|A0A1B0GSS8|A0A1B0GSS8_MOUSE	4	0	8	>tr|A0A1B0GSS8|A0A1B0GSS8_MOUSE 60S ribosomal protein L18 OS=Mus musculus GN=Rpl18 PE=1 SV=1
tr|A0A1L1STJ1|A0A1L1STJ1_MOUSE	1	0	1	>tr|A0A1L1STJ1|A0A1L1STJ1_MOUSE Dedicator of cytokinesis protein 6 (Fragment) OS=Mus musculus GN=Dock6 PE=1 SV=1
tr|A1L0U3|A1L0U3_MOUSE	1	0	1	>tr|A1L0U3|A1L0U3_MOUSE Histone H3 (Fragment) OS=Mus musculus GN=Hist1h3e PE=2 SV=1
tr|A2AMH3|A2AMH3_MOUSE	0	0	1	>tr|A2AMH3|A2AMH3_MOUSE Choline transporter-like protein 1 OS=Mus musculus GN=Slc44a1 PE=1 SV=1
tr|B2RUP8|B2RUP8_MOUSE	1	0	1	>tr|B2RUP8|B2RUP8_MOUSE Ceroid-lipofuscinosis, neuronal 5 OS=Mus musculus GN=Cln5 PE=2 SV=1
tr|B2RY05|B2RY05_MOUSE	0	0	1	>tr|B2RY05|B2RY05_MOUSE Pik3r4 protein OS=Mus musculus GN=Pik3r4 PE=2 SV=1
tr|B5APP3|B5APP3_ADE05	56	0	112	>tr|B5APP3|B5APP3_ADE05 Hexon (Fragment) OS=Human adenovirus C serotype 5 PE=4 SV=1
tr|B6DT03|B6DT03_ADE05	0	0	5	>tr|B6DT03|B6DT03_ADE05 Hexon (Fragment) OS=Human adenovirus C serotype 5 PE=4 SV=1
tr|B7ZMU6|B7ZMU6_MOUSE	0	0	1	>tr|B7ZMU6|B7ZMU6_MOUSE Rxfp2 protein OS=Mus musculus GN=Rxfp2 PE=2 SV=1
tr|B9EKJ9|B9EKJ9_MOUSE	1	0	1	>tr|B9EKJ9|B9EKJ9_MOUSE RNA binding motif protein 44 OS=Mus musculus GN=Rbm44 PE=2 SV=1
tr|D3YVF4|D3YVF4_MOUSE	0	0	1	>tr|D3YVF4|D3YVF4_MOUSE 40S ribosomal protein S14 (Fragment) OS=Mus musculus GN=Rps14 PE=1 SV=1
tr|E9Q223|E9Q223_MOUSE	4	0	4	>tr|E9Q223|E9Q223_MOUSE Hemoglobin, beta adult s chain (Fragment) OS=Mus musculus GN=Hbb-bs PE=1 SV=1
tr|E9QPE7|E9QPE7_MOUSE	0	0	1	>tr|E9QPE7|E9QPE7_MOUSE Myosin-11 OS=Mus musculus GN=Myh11 PE=1 SV=1
tr|H7BWX9|H7BWX9_MOUSE	3	0	3	>tr|H7BWX9|H7BWX9_MOUSE Small ubiquitin-related modifier 2 OS=Mus musculus GN=Sumo2 PE=1 SV=1
tr|P97398|P97398_MOUSE	1	0	1	>tr|P97398|P97398_MOUSE NIPI-like protein OS=Mus musculus GN=Eif3c PE=2 SV=1
tr|Q05DT1|Q05DT1_MOUSE	1	0	1	>tr|Q05DT1|Q05DT1_MOUSE Pabpc1 protein (Fragment) OS=Mus musculus GN=Pabpc1 PE=2 SV=1
tr|Q2KRY7|Q2KRY7_ADE05	1	0	1	>tr|Q2KRY7|Q2KRY7_ADE05 14.7 kDa protein OS=Human adenovirus C serotype 5 GN=E4 PE=4 SV=1
tr|Q3TPD3|Q3TPD3_MOUSE	0	0	1	>tr|Q3TPD3|Q3TPD3_MOUSE Putative uncharacterized protein (Fragment) OS=Mus musculus GN=Thbs1 PE=2 SV=1
tr|Q3TR72|Q3TR72_MOUSE	0	0	1	>tr|Q3TR72|Q3TR72_MOUSE Putative uncharacterized protein (Fragment) OS=Mus musculus GN=Arid4b PE=2 SV=1
tr|Q3TS50|Q3TS50_MOUSE	0	0	2	>tr|Q3TS50|Q3TS50_MOUSE Putative uncharacterized protein (Fragment) OS=Mus musculus GN=Hnrnpu PE=2 SV=1
tr|Q3U139|Q3U139_MOUSE	15	0	26	>tr|Q3U139|Q3U139_MOUSE Putative uncharacterized protein OS=Mus musculus PE=2 SV=1
tr|Q3UCF8|Q3UCF8_MOUSE	4	0	4	>tr|Q3UCF8|Q3UCF8_MOUSE Putative uncharacterized protein OS=Mus musculus GN=Actb PE=2 SV=1
tr|Q3UCH0|Q3UCH0_MOUSE	4	0	10	>tr|Q3UCH0|Q3UCH0_MOUSE 60S ribosomal protein L6 OS=Mus musculus GN=Rpl6 PE=1 SV=1
tr|Q3UQ77|Q3UQ77_MOUSE	0	0	1	>tr|Q3UQ77|Q3UQ77_MOUSE Putative uncharacterized protein OS=Mus musculus GN=Gm10635 PE=2 SV=1
tr|Q3UR26|Q3UR26_MOUSE	1	0	1	>tr|Q3UR26|Q3UR26_MOUSE Putative uncharacterized protein (Fragment) OS=Mus musculus GN=Hnrnph2 PE=2 SV=1
tr|Q54AE4|Q54AE4_MOUSE	1	0	2	>tr|Q54AE4|Q54AE4_MOUSE ESP-1 OS=Mus musculus GN=Prss21 PE=1 SV=1
tr|Q564E8|Q564E8_MOUSE	0	0	5	>tr|Q564E8|Q564E8_MOUSE Putative uncharacterized protein OS=Mus musculus GN=Rpl4 PE=1 SV=1
tr|Q569Z0|Q569Z0_MOUSE	2	0	2	>tr|Q569Z0|Q569Z0_MOUSE Ribosomal protein L14 OS=Mus musculus GN=Rpl14-ps1 PE=2 SV=1
tr|Q58EV2|Q58EV2_MOUSE	0	0	3	>tr|Q58EV2|Q58EV2_MOUSE Apoa1 protein OS=Mus musculus GN=Apoa1 PE=2 SV=1
tr|Q5M9P2|Q5M9P2_MOUSE	0	0	3	>tr|Q5M9P2|Q5M9P2_MOUSE 5730427N09Rik protein (Fragment) OS=Mus musculus GN=Nsa2 PE=2 SV=1
tr|Q5ND35|Q5ND35_MOUSE	1	0	2	>tr|Q5ND35|Q5ND35_MOUSE Alpha-2-antiplasmin (Fragment) OS=Mus musculus GN=Serpinf2 PE=1 SV=1
tr|Q62043|Q62043_MOUSE	0	0	1	>tr|Q62043|Q62043_MOUSE Pyruvate carboxylase (Fragment) OS=Mus musculus GN=Pcx PE=2 SV=1
tr|Q62218|Q62218_MOUSE	0	0	1	>tr|Q62218|Q62218_MOUSE Sepiapterin reductase OS=Mus musculus GN=Spr PE=2 SV=1
tr|Q6NSQ5|Q6NSQ5_MOUSE	0	0	2	>tr|Q6NSQ5|Q6NSQ5_MOUSE Sp140 nuclear body protein OS=Mus musculus GN=Sp140 PE=1 SV=1
tr|Q6P1A9|Q6P1A9_MOUSE	0	0	1	>tr|Q6P1A9|Q6P1A9_MOUSE Ribosomal protein L7A OS=Mus musculus GN=Rpl7a PE=2 SV=1
tr|Q6ZWZ4|Q6ZWZ4_MOUSE	2	0	2	>tr|Q6ZWZ4|Q6ZWZ4_MOUSE 60S ribosomal protein L36 OS=Mus musculus GN=Rpl36 PE=1 SV=1
tr|Q805J1|Q805J1_ADE05	80	0	80	>tr|Q805J1|Q805J1_ADE05 Hexon protein OS=Human adenovirus C serotype 5 PE=2 SV=1
tr|Q80ZM5|Q80ZM5_MOUSE	1	0	1	>tr|Q80ZM5|Q80ZM5_MOUSE H1 histone family, member X OS=Mus musculus GN=H1fx PE=1 SV=1
tr|Q8BZU6|Q8BZU6_MOUSE	0	0	1	>tr|Q8BZU6|Q8BZU6_MOUSE Putative uncharacterized protein OS=Mus musculus GN=Tnfrsf21 PE=2 SV=1
tr|Q8R1N8|Q8R1N8_MOUSE	0	0	2	>tr|Q8R1N8|Q8R1N8_MOUSE Eef1g protein OS=Mus musculus GN=Eef1g PE=2 SV=1
tr|Q91YQ6|Q91YQ6_MOUSE	1	0	1	>tr|Q91YQ6|Q91YQ6_MOUSE Acot5 protein OS=Mus musculus GN=Acot5 PE=2 SV=1
tr|Q921R2|Q921R2_MOUSE	0	0	2	>tr|Q921R2|Q921R2_MOUSE 40S ribosomal protein S13 OS=Mus musculus GN=Rps13 PE=1 SV=1
tr|Q9CSM4|Q9CSM4_MOUSE	0	0	1	>tr|Q9CSM4|Q9CSM4_MOUSE 60S ribosomal protein L27 (Fragment) OS=Mus musculus PE=2 SV=1
tr|Q9JK98|Q9JK98_MOUSE	0	0	1	>tr|Q9JK98|Q9JK98_MOUSE Clusterin OS=Mus musculus GN=Clu PE=2 SV=1
tr|S4X1P6|S4X1P6_ADE05	23	0	23	>tr|S4X1P6|S4X1P6_ADE05 Hexon (Fragment) OS=Human adenovirus C serotype 5 PE=4 SV=1

## Sheet: Run_2
Accession No	HAdV-5	HAdV-5T*	Grand Total	Protein Name
Grand Total	1183	924	2107
sp|A2ASS6-2|TITIN_MOUSE	24	154	178	>sp|A2ASS6-2|TITIN_MOUSE Isoform 2 of Titin OS=Mus musculus GN=Ttn
tr|Q2KS08|Q2KS08_ADE05	96	82	178	>tr|Q2KS08|Q2KS08_ADE05 Hexon protein OS=Human adenovirus C serotype 5 GN=L3 PE=2 SV=1
tr|Q805J1|Q805J1_ADE05	92	80	172	>tr|Q805J1|Q805J1_ADE05 Hexon protein OS=Human adenovirus C serotype 5 PE=2 SV=1			Proteins from Adenovirus 5
tr|B5APN5|B5APN5_ADE05	56	49	105	>tr|B5APN5|B5APN5_ADE05 Hexon (Fragment) OS=Human adenovirus C serotype 5 PE=4 SV=1			Complement and IgM proteins quantified
tr|U5T7Z6|U5T7Z6_ADE05	48	41	89	>tr|U5T7Z6|U5T7Z6_ADE05 Hexon (Fragment) OS=Human adenovirus C serotype 5 PE=4 SV=1
tr|Q2KS14|Q2KS14_ADE05	37	28	65	>tr|Q2KS14|Q2KS14_ADE05 Protein IIIa OS=Human adenovirus C serotype 5 GN=L1 PE=4 SV=1
tr|B5APP3|B5APP3_ADE05	62		62	>tr|B5APP3|B5APP3_ADE05 Hexon (Fragment) OS=Human adenovirus C serotype 5 PE=4 SV=1
tr|Q2KS13|Q2KS13_ADE05	29	28	57	>tr|Q2KS13|Q2KS13_ADE05 Penton protein OS=Human adenovirus C serotype 5 GN=L2 PE=4 SV=1
tr|B2NJ11|B2NJ11_ADE05	29	26	55	>tr|B2NJ11|B2NJ11_ADE05 Hexon (Fragment) OS=Human adenovirus C serotype 5 PE=4 SV=1
tr|Q2KRZ3|Q2KRZ3_ADE05	28	25	53	>tr|Q2KRZ3|Q2KRZ3_ADE05 Fiber protein OS=Human adenovirus C serotype 5 GN=L5 PE=4 SV=1
tr|E3WHB7|E3WHB7_ADE05	27	23	50	>tr|E3WHB7|E3WHB7_ADE05 Hexon protein (Fragment) OS=Human adenovirus C serotype 5 PE=4 SV=1
tr|S4X1P2|S4X1P2_ADE05	27	23	50	>tr|S4X1P2|S4X1P2_ADE05 Hexon (Fragment) OS=Human adenovirus C serotype 5 PE=4 SV=1
tr|A9P4A2|A9P4A2_ADE05	26	22	48	>tr|A9P4A2|A9P4A2_ADE05 Hexon (Fragment) OS=Human adenovirus C serotype 5 PE=4 SV=1
sp|Q921I1|TRFE_MOUSE	37	3	40	>sp|Q921I1|TRFE_MOUSE Serotransferrin OS=Mus musculus GN=Tf PE=1 SV=1
sp|P07724|ALBU_MOUSE	30	2	32	>sp|P07724|ALBU_MOUSE Serum albumin OS=Mus musculus GN=Alb PE=1 SV=3
sp|Q61838|PZP_MOUSE	32		32	>sp|Q61838|PZP_MOUSE Pregnancy zone protein OS=Mus musculus GN=Pzp PE=1 SV=3
sp|P11276|FINC_MOUSE	30		30	>sp|P11276|FINC_MOUSE Fibronectin OS=Mus musculus GN=Fn1 PE=1 SV=4
tr|Q2KS24|Q2KS24_ADE05	17	13	30	>tr|Q2KS24|Q2KS24_ADE05 Maturation protein IVa2 OS=Human adenovirus C serotype 5 GN=IVa2 PE=4 SV=1
tr|Q80RI2|Q80RI2_ADE05	16	14	30	>tr|Q80RI2|Q80RI2_ADE05 Hexon protein OS=Human adenovirus C serotype 5 PE=2 SV=1
tr|Q2KS11|Q2KS11_ADE05	13	16	29	>tr|Q2KS11|Q2KS11_ADE05 Protein V OS=Human adenovirus C serotype 5 GN=L2 PE=4 SV=1
sp|P01029|CO4B_MOUSE	4	24	28	>sp|P01029|CO4B_MOUSE Complement C4-B OS=Mus musculus GN=C4b PE=1 SV=3
tr|E3WHB4|E3WHB4_ADE05	27		27	>tr|E3WHB4|E3WHB4_ADE05 Hexon protein (Fragment) OS=Human adenovirus C serotype 5 PE=4 SV=1
tr|A0A140CT69|A0A140CT69_ADE05	14	12	26	>tr|A0A140CT69|A0A140CT69_ADE05 Hexon (Fragment) OS=Human adenovirus C serotype 5 PE=4 SV=1
tr|B3VKT5|B3VKT5_ADE05	13	13	26	>tr|B3VKT5|B3VKT5_ADE05 Hexon (Fragment) OS=Human adenovirus C serotype 5 PE=4 SV=1
tr|U5TBE9|U5TBE9_ADE05	14	11	25	>tr|U5TBE9|U5TBE9_ADE05 Fiber (Fragment) OS=Human adenovirus C serotype 5 PE=4 SV=1
tr|Q2KS18|Q2KS18_ADE05	16	8	24	>tr|Q2KS18|Q2KS18_ADE05 Terminal protein OS=Human adenovirus C serotype 5 GN=E2B PE=4 SV=1
tr|E1V2T9|E1V2T9_ADE05	12	9	21	>tr|E1V2T9|E1V2T9_ADE05 Hexon protein (Fragment) OS=Human adenovirus C serotype 5 GN=hexon PE=4 SV=1
sp|P01027|CO3_MOUSE	5	13	18	>sp|P01027|CO3_MOUSE Complement C3 OS=Mus musculus GN=C3 PE=1 SV=3
tr|A0A140CT61|A0A140CT61_ADE05	18		18	>tr|A0A140CT61|A0A140CT61_ADE05 Hexon (Fragment) OS=Human adenovirus C serotype 5 PE=4 SV=1
tr|A0A140CT74|A0A140CT74_ADE05	9	8	17	>tr|A0A140CT74|A0A140CT74_ADE05 Hexon (Fragment) OS=Human adenovirus C serotype 5 PE=4 SV=1
tr|A0A0K0PX48|A0A0K0PX48_ADE05	16		16	>tr|A0A0K0PX48|A0A0K0PX48_ADE05 Hexon (Fragment) OS=Human adenovirus C serotype 5 PE=4 SV=1
tr|Q2KS12|Q2KS12_ADE05	9	7	16	>tr|Q2KS12|Q2KS12_ADE05 Protein VII OS=Human adenovirus C serotype 5 GN=L2 PE=4 SV=1
tr|Q2KS15|Q2KS15_ADE05	7	9	16	>tr|Q2KS15|Q2KS15_ADE05 52 kDa protein OS=Human adenovirus C serotype 5 GN=L1 PE=4 SV=1
sp|Q8VCM7|FIBG_MOUSE	11	4	15	>sp|Q8VCM7|FIBG_MOUSE Fibrinogen gamma chain OS=Mus musculus GN=Fgg PE=1 SV=1
tr|A0A0G2SJM5|A0A0G2SJM5_ADE05	14		14	>tr|A0A0G2SJM5|A0A0G2SJM5_ADE05 Hexon protein (Fragment) OS=Human adenovirus C serotype 5 PE=4 SV=1
sp|Q02257|PLAK_MOUSE		13	13	>sp|Q02257|PLAK_MOUSE Junction plakoglobin OS=Mus musculus GN=Jup PE=1 SV=3
sp|Q3UV17|K22O_MOUSE	5	8	13	>sp|Q3UV17|K22O_MOUSE Keratin, type II cytoskeletal 2 oral OS=Mus musculus GN=Krt76 PE=1 SV=1
sp|E9Q557|DESP_MOUSE		12	12	>sp|E9Q557|DESP_MOUSE Desmoplakin OS=Mus musculus GN=Dsp PE=1 SV=1
sp|Q61147|CERU_MOUSE	12		12	>sp|Q61147|CERU_MOUSE Ceruloplasmin OS=Mus musculus GN=Cp PE=1 SV=2
sp|E9PV24-2|FIBA_MOUSE	10	1	11	>sp|E9PV24-2|FIBA_MOUSE Isoform 2 of Fibrinogen alpha chain OS=Mus musculus GN=Fga
sp|P07759|SPA3K_MOUSE	10	1	11	>sp|P07759|SPA3K_MOUSE Serine protease inhibitor A3K OS=Mus musculus GN=Serpina3k PE=1 SV=2
sp|Q00897|A1AT4_MOUSE	11		11	>sp|Q00897|A1AT4_MOUSE Alpha-1-antitrypsin 1-4 OS=Mus musculus GN=Serpina1d PE=1 SV=1
sp|Q00898|A1AT5_MOUSE	10	1	11	>sp|Q00898|A1AT5_MOUSE Alpha-1-antitrypsin 1-5 OS=Mus musculus GN=Serpina1e PE=1 SV=1
sp|Q8K0Y2|KT33A_MOUSE	5	6	11	>sp|Q8K0Y2|KT33A_MOUSE Keratin, type I cuticular Ha3-I OS=Mus musculus GN=Krt33a PE=1 SV=1
sp|Q91X72|HEMO_MOUSE	11		11	>sp|Q91X72|HEMO_MOUSE Hemopexin OS=Mus musculus GN=Hpx PE=1 SV=2
tr|A3KBW5|A3KBW5_ADE05	11		11	>tr|A3KBW5|A3KBW5_ADE05 Hexon protein (Fragment) OS=Human adenovirus C serotype 5 PE=4 SV=1
sp|P22599|A1AT2_MOUSE	10		10	>sp|P22599|A1AT2_MOUSE Alpha-1-antitrypsin 1-2 OS=Mus musculus GN=Serpina1b PE=1 SV=2
sp|P23953|EST1C_MOUSE	10		10	>sp|P23953|EST1C_MOUSE Carboxylesterase 1C OS=Mus musculus GN=Ces1c PE=1 SV=4
sp|Q00896|A1AT3_MOUSE	10		10	>sp|Q00896|A1AT3_MOUSE Alpha-1-antitrypsin 1-3 OS=Mus musculus GN=Serpina1c PE=1 SV=2
sp|Q5SX39|MYH4_MOUSE		10	10	>sp|Q5SX39|MYH4_MOUSE Myosin-4 OS=Mus musculus GN=Myh4 PE=2 SV=1
sp|Q62234-2|MYOM1_MOUSE		10	10	>sp|Q62234-2|MYOM1_MOUSE Isoform 2 of Myomesin-1 OS=Mus musculus GN=Myom1
sp|O88990|ACTN3_MOUSE		9	9	>sp|O88990|ACTN3_MOUSE Alpha-actinin-3 OS=Mus musculus GN=Actn3 PE=2 SV=1
sp|Q8K0E8|FIBB_MOUSE	7	2	9	>sp|Q8K0E8|FIBB_MOUSE Fibrinogen beta chain OS=Mus musculus GN=Fgb PE=1 SV=1
sp|Q9ERE2|KRT81_MOUSE	5	4	9	>sp|Q9ERE2|KRT81_MOUSE Keratin, type II cuticular Hb1 OS=Mus musculus GN=Krt81 PE=2 SV=2
tr|Q2KS07|Q2KS07_ADE05	7	2	9	>tr|Q2KS07|Q2KS07_ADE05 Protease OS=Human adenovirus C serotype 5 GN=L3 PE=3 SV=1
tr|Q2KS25|Q2KS25_ADE05	4	5	9	>tr|Q2KS25|Q2KS25_ADE05 Hexon-associated protein IX OS=Human adenovirus C serotype 5 GN=IX PE=4 SV=1
sp|P01872|IGHM_MOUSE	8		8	>sp|P01872|IGHM_MOUSE Ig mu chain C region OS=Mus musculus GN=Ighm PE=1 SV=2
sp|P28665|MUG1_MOUSE	8		8	>sp|P28665|MUG1_MOUSE Murinoglobulin-1 OS=Mus musculus GN=Mug1 PE=1 SV=3
tr|Q2KS05|Q2KS05_ADE05	8		8	>tr|Q2KS05|Q2KS05_ADE05 100 kDa hexon-assembly associated protein OS=Human adenovirus C serotype 5 GN=L4 PE=4 SV=1
tr|Q2KS09|Q2KS09_ADE05	5	3	8	>tr|Q2KS09|Q2KS09_ADE05 Protein VI OS=Human adenovirus C serotype 5 GN=L3 PE=4 SV=1
tr|B6DT03|B6DT03_ADE05	7		7	>tr|B6DT03|B6DT03_ADE05 Hexon (Fragment) OS=Human adenovirus C serotype 5 PE=4 SV=1
sp|P68372|TBB4B_MOUSE	6		6	>sp|P68372|TBB4B_MOUSE Tubulin beta-4B chain OS=Mus musculus GN=Tubb4b PE=1 SV=1
sp|P07356|ANXA2_MOUSE		5	5	>sp|P07356|ANXA2_MOUSE Annexin A2 OS=Mus musculus GN=Anxa2 PE=1 SV=2
sp|P48962|ADT1_MOUSE		5	5	>sp|P48962|ADT1_MOUSE ADP/ATP translocase 1 OS=Mus musculus GN=Slc25a4 PE=1 SV=4
sp|P63260|ACTG_MOUSE		5	5	>sp|P63260|ACTG_MOUSE Actin, cytoplasmic 2 OS=Mus musculus GN=Actg1 PE=1 SV=1
sp|P68134|ACTS_MOUSE		5	5	>sp|P68134|ACTS_MOUSE Actin, alpha skeletal muscle OS=Mus musculus GN=Acta1 PE=1 SV=1
sp|P68369|TBA1A_MOUSE	5		5	>sp|P68369|TBA1A_MOUSE Tubulin alpha-1A chain OS=Mus musculus GN=Tuba1a PE=1 SV=1
sp|P99024|TBB5_MOUSE	5		5	>sp|P99024|TBB5_MOUSE Tubulin beta-5 chain OS=Mus musculus GN=Tubb5 PE=1 SV=1
sp|Q03734|SPA3M_MOUSE	5		5	>sp|Q03734|SPA3M_MOUSE Serine protease inhibitor A3M OS=Mus musculus GN=Serpina3m PE=1 SV=2
tr|Q2KS02|Q2KS02_ADE05	5		5	>tr|Q2KS02|Q2KS02_ADE05 Protein VIII OS=Human adenovirus C serotype 5 GN=L4 PE=4 SV=1
sp|P29788|VTNC_MOUSE	4		4	>sp|P29788|VTNC_MOUSE Vitronectin OS=Mus musculus GN=Vtn PE=1 SV=2
sp|P62984|RL40_MOUSE	2	2	4	>sp|P62984|RL40_MOUSE Ubiquitin-60S ribosomal protein L40 OS=Mus musculus GN=Uba52 PE=1 SV=2
sp|Q60932-2|VDAC1_MOUSE		4	4	>sp|Q60932-2|VDAC1_MOUSE Isoform Mt-VDAC1 of Voltage-dependent anion-selective channel protein 1 OS=Mus musculus GN=Vdac1
sp|P62242|RS8_MOUSE	1	2	3	>sp|P62242|RS8_MOUSE 40S ribosomal protein S8 OS=Mus musculus GN=Rps8 PE=1 SV=2
sp|P63268|ACTH_MOUSE	3		3	>sp|P63268|ACTH_MOUSE Actin, gamma-enteric smooth muscle OS=Mus musculus GN=Actg2 PE=1 SV=1
sp|Q01279|EGFR_MOUSE	3		3	>sp|Q01279|EGFR_MOUSE Epidermal growth factor receptor OS=Mus musculus GN=Egfr PE=1 SV=1
sp|Q8R429|AT2A1_MOUSE		3	3	>sp|Q8R429|AT2A1_MOUSE Sarcoplasmic/endoplasmic reticulum calcium ATPase 1 OS=Mus musculus GN=Atp2a1 PE=1 SV=1
sp|Q9CZM2|RL15_MOUSE	3		3	>sp|Q9CZM2|RL15_MOUSE 60S ribosomal protein L15 OS=Mus musculus GN=Rpl15 PE=2 SV=4
tr|Q64829|Q64829_ADE05		3	3	>tr|Q64829|Q64829_ADE05 L4 protein VIII (Fragment) OS=Human adenovirus C serotype 5 PE=4 SV=1
sp|P10126|EF1A1_MOUSE	2		2	>sp|P10126|EF1A1_MOUSE Elongation factor 1-alpha 1 OS=Mus musculus GN=Eef1a1 PE=1 SV=3
sp|P11087-2|CO1A1_MOUSE		2	2	>sp|P11087-2|CO1A1_MOUSE Isoform 2 of Collagen alpha-1(I) chain OS=Mus musculus GN=Col1a1
sp|P11499|HS90B_MOUSE	2		2	>sp|P11499|HS90B_MOUSE Heat shock protein HSP 90-beta OS=Mus musculus GN=Hsp90ab1 PE=1 SV=3
sp|P13609|SRGN_MOUSE	2		2	>sp|P13609|SRGN_MOUSE Serglycin OS=Mus musculus GN=Srgn PE=1 SV=1
sp|P17897|LYZ1_MOUSE	1	1	2	>sp|P17897|LYZ1_MOUSE Lysozyme C-1 OS=Mus musculus GN=Lyz1 PE=1 SV=1
sp|P56480|ATPB_MOUSE		2	2	>sp|P56480|ATPB_MOUSE ATP synthase subunit beta, mitochondrial OS=Mus musculus GN=Atp5b PE=1 SV=2
sp|P70257-2|NFIX_MOUSE	2		2	>sp|P70257-2|NFIX_MOUSE Isoform NFIX2 of Nuclear factor 1 X-type OS=Mus musculus GN=Nfix
sp|Q08189|TGM3_MOUSE		2	2	>sp|Q08189|TGM3_MOUSE Protein-glutamine gamma-glutamyltransferase E OS=Mus musculus GN=Tgm3 PE=1 SV=2
sp|Q2EY15|PRTG_MOUSE	2		2	>sp|Q2EY15|PRTG_MOUSE Protogenin OS=Mus musculus GN=Prtg PE=2 SV=1
sp|Q32M21-3|GSDA2_MOUSE		2	2	>sp|Q32M21-3|GSDA2_MOUSE Isoform 3 of Gasdermin-A2 OS=Mus musculus GN=Gsdma2
sp|Q61554|FBN1_MOUSE		2	2	>sp|Q61554|FBN1_MOUSE Fibrillin-1 OS=Mus musculus GN=Fbn1 PE=1 SV=2
sp|Q9WV76|AP4B1_MOUSE		2	2	>sp|Q9WV76|AP4B1_MOUSE AP-4 complex subunit beta-1 OS=Mus musculus GN=Ap4b1 PE=1 SV=2
sp|A2AIW0-6|SDCG3_MOUSE		1	1	>sp|A2AIW0-6|SDCG3_MOUSE Isoform 6 of Serologically defined colon cancer antigen 3 homolog OS=Mus musculus GN=Sdccag3
sp|A6H611|MIPEP_MOUSE		1	1	>sp|A6H611|MIPEP_MOUSE Mitochondrial intermediate peptidase OS=Mus musculus GN=Mipep PE=1 SV=1
sp|E9PVX6-2|KI67_MOUSE		1	1	>sp|E9PVX6-2|KI67_MOUSE Isoform 2 of Proliferation marker protein Ki-67 OS=Mus musculus GN=Mki67
sp|G3X9C2|FBX50_MOUSE		1	1	>sp|G3X9C2|FBX50_MOUSE F-box only protein 50 OS=Mus musculus GN=Nccrp1 PE=1 SV=2
sp|O08688|CAN5_MOUSE		1	1	>sp|O08688|CAN5_MOUSE Calpain-5 OS=Mus musculus GN=Capn5 PE=1 SV=1
sp|O70252|HMOX2_MOUSE	1		1	>sp|O70252|HMOX2_MOUSE Heme oxygenase 2 OS=Mus musculus GN=Hmox2 PE=1 SV=1
sp|O70291|GRK4_MOUSE		1	1	>sp|O70291|GRK4_MOUSE G protein-coupled receptor kinase 4 OS=Mus musculus GN=Grk4 PE=2 SV=2
sp|O70435|PSA3_MOUSE		1	1	>sp|O70435|PSA3_MOUSE Proteasome subunit alpha type-3 OS=Mus musculus GN=Psma3 PE=1 SV=3
sp|P03911|NU4M_MOUSE		1	1	>sp|P03911|NU4M_MOUSE NADH-ubiquinone oxidoreductase chain 4 OS=Mus musculus GN=Mtnd4 PE=1 SV=1
sp|P16858|G3P_MOUSE		1	1	>sp|P16858|G3P_MOUSE Glyceraldehyde-3-phosphate dehydrogenase OS=Mus musculus GN=Gapdh PE=1 SV=2
sp|P18826-2|KPB1_MOUSE		1	1	>sp|P18826-2|KPB1_MOUSE Isoform 2 of Phosphorylase b kinase regulatory subunit alpha, skeletal muscle isoform OS=Mus musculus GN=Phka1
sp|P29341|PABP1_MOUSE	1		1	>sp|P29341|PABP1_MOUSE Polyadenylate-binding protein 1 OS=Mus musculus GN=Pabpc1 PE=1 SV=2
sp|P35969|VGFR1_MOUSE		1	1	>sp|P35969|VGFR1_MOUSE Vascular endothelial growth factor receptor 1 OS=Mus musculus GN=Flt1 PE=1 SV=1
sp|P37237-3|FGF8_MOUSE		1	1	>sp|P37237-3|FGF8_MOUSE Isoform FGF-8A of Fibroblast growth factor 8 OS=Mus musculus GN=Fgf8
sp|P62751|RL23A_MOUSE		1	1	>sp|P62751|RL23A_MOUSE 60S ribosomal protein L23a OS=Mus musculus GN=Rpl23a PE=1 SV=1
sp|P97350|PKP1_MOUSE		1	1	>sp|P97350|PKP1_MOUSE Plakophilin-1 OS=Mus musculus GN=Pkp1 PE=1 SV=1
sp|P97353|SEC1_MOUSE		1	1	>sp|P97353|SEC1_MOUSE Galactoside 2-alpha-L-fucosyltransferase 3 OS=Mus musculus GN=Sec1 PE=2 SV=1
sp|P97863-3|NFIB_MOUSE	1		1	>sp|P97863-3|NFIB_MOUSE Isoform 3 of Nuclear factor 1 B-type OS=Mus musculus GN=Nfib
sp|Q3UPW2-2|ELF3_MOUSE		1	1	>sp|Q3UPW2-2|ELF3_MOUSE Isoform 2 of ETS-related transcription factor Elf-3 OS=Mus musculus GN=Elf3
sp|Q4FZF2|SPT46_MOUSE	1		1	>sp|Q4FZF2|SPT46_MOUSE Spermatogenesis-associated protein 46 OS=Mus musculus GN=Spata46 PE=2 SV=1
sp|Q4PZA2-3|ECE1_MOUSE		1	1	>sp|Q4PZA2-3|ECE1_MOUSE Isoform C of Endothelin-converting enzyme 1 OS=Mus musculus GN=Ece1
sp|Q4VA61|DSCL1_MOUSE		1	1	>sp|Q4VA61|DSCL1_MOUSE Down syndrome cell adhesion molecule-like protein 1 homolog OS=Mus musculus GN=Dscaml1 PE=1 SV=2
sp|Q4VAA7|SNX33_MOUSE		1	1	>sp|Q4VAA7|SNX33_MOUSE Sorting nexin-33 OS=Mus musculus GN=Snx33 PE=1 SV=1
sp|Q60675|LAMA2_MOUSE		1	1	>sp|Q60675|LAMA2_MOUSE Laminin subunit alpha-2 OS=Mus musculus GN=Lama2 PE=1 SV=2
sp|Q61171|PRDX2_MOUSE		1	1	>sp|Q61171|PRDX2_MOUSE Peroxiredoxin-2 OS=Mus musculus GN=Prdx2 PE=1 SV=3
sp|Q61749|EI2BD_MOUSE		1	1	>sp|Q61749|EI2BD_MOUSE Translation initiation factor eIF-2B subunit delta OS=Mus musculus GN=Eif2b4 PE=1 SV=2
sp|Q6P5E8|DGKQ_MOUSE		1	1	>sp|Q6P5E8|DGKQ_MOUSE Diacylglycerol kinase theta OS=Mus musculus GN=Dgkq PE=1 SV=1
sp|Q7TMK6|HOOK2_MOUSE	1		1	>sp|Q7TMK6|HOOK2_MOUSE Protein Hook homolog 2 OS=Mus musculus GN=Hook2 PE=1 SV=3
sp|Q7TNI7|IL17F_MOUSE		1	1	>sp|Q7TNI7|IL17F_MOUSE Interleukin-17F OS=Mus musculus GN=Il17f PE=2 SV=1
sp|Q7TPD2-2|F185A_MOUSE	1		1	>sp|Q7TPD2-2|F185A_MOUSE Isoform 2 of Protein FAM185A OS=Mus musculus GN=Fam185a
sp|Q7TSC3-2|NEK5_MOUSE	1		1	>sp|Q7TSC3-2|NEK5_MOUSE Isoform 2 of Serine/threonine-protein kinase Nek5 OS=Mus musculus GN=Nek5
sp|Q8BK30|NDUV3_MOUSE	1		1	>sp|Q8BK30|NDUV3_MOUSE NADH dehydrogenase [ubiquinone] flavoprotein 3, mitochondrial OS=Mus musculus GN=Ndufv3 PE=1 SV=1
sp|Q8BLM0|KLF8_MOUSE	1		1	>sp|Q8BLM0|KLF8_MOUSE Krueppel-like factor 8 OS=Mus musculus GN=Klf8 PE=2 SV=1
sp|Q8BP47|SYNC_MOUSE		1	1	>sp|Q8BP47|SYNC_MOUSE Asparagine--tRNA ligase, cytoplasmic OS=Mus musculus GN=Nars PE=1 SV=2
sp|Q8CE72|CE042_MOUSE		1	1	>sp|Q8CE72|CE042_MOUSE Protein JBTS17 OS=Mus musculus GN=Jbts17 PE=1 SV=4
sp|Q8CFV4|NRN1_MOUSE	1		1	>sp|Q8CFV4|NRN1_MOUSE Neuritin OS=Mus musculus GN=Nrn1 PE=1 SV=1
sp|Q8CGR7|UPP2_MOUSE		1	1	>sp|Q8CGR7|UPP2_MOUSE Uridine phosphorylase 2 OS=Mus musculus GN=Upp2 PE=2 SV=1
sp|Q8R1I1|QCR9_MOUSE		1	1	>sp|Q8R1I1|QCR9_MOUSE Cytochrome b-c1 complex subunit 9 OS=Mus musculus GN=Uqcr10 PE=1 SV=1
sp|Q8R307|VPS18_MOUSE		1	1	>sp|Q8R307|VPS18_MOUSE Vacuolar protein sorting-associated protein 18 homolog OS=Mus musculus GN=Vps18 PE=1 SV=2
sp|Q8VC57|KCTD5_MOUSE	1		1	>sp|Q8VC57|KCTD5_MOUSE BTB/POZ domain-containing protein KCTD5 OS=Mus musculus GN=Kctd5 PE=1 SV=1
sp|Q8VHF2-2|CDHR5_MOUSE		1	1	>sp|Q8VHF2-2|CDHR5_MOUSE Isoform 2 of Cadherin-related family member 5 OS=Mus musculus GN=Cdhr5
sp|Q8VHX6-2|FLNC_MOUSE		1	1	>sp|Q8VHX6-2|FLNC_MOUSE Isoform 2 of Filamin-C OS=Mus musculus GN=Flnc
sp|Q91W64|CP270_MOUSE		1	1	>sp|Q91W64|CP270_MOUSE Cytochrome P450 2C70 OS=Mus musculus GN=Cyp2c70 PE=1 SV=2
sp|Q91XS1-2|MTMR4_MOUSE		1	1	>sp|Q91XS1-2|MTMR4_MOUSE Isoform 2 of Myotubularin-related protein 4 OS=Mus musculus GN=Mtmr4
sp|Q99JX3-2|GORS2_MOUSE		1	1	>sp|Q99JX3-2|GORS2_MOUSE Isoform 2 of Golgi reassembly-stacking protein 2 OS=Mus musculus GN=Gorasp2
sp|Q9CQQ7|AT5F1_MOUSE		1	1	>sp|Q9CQQ7|AT5F1_MOUSE ATP synthase F(0) complex subunit B1, mitochondrial OS=Mus musculus GN=Atp5f1 PE=1 SV=1
sp|Q9CXE6|XRCC3_MOUSE		1	1	>sp|Q9CXE6|XRCC3_MOUSE DNA repair protein XRCC3 OS=Mus musculus GN=Xrcc3 PE=2 SV=1
sp|Q9JHJ7|TEST_MOUSE		1	1	>sp|Q9JHJ7|TEST_MOUSE Testisin OS=Mus musculus GN=Prss21 PE=1 SV=2
sp|Q9JJB9|TM183_MOUSE		1	1	>sp|Q9JJB9|TM183_MOUSE Transmembrane protein 183 OS=Mus musculus GN=Tmem183 PE=2 SV=1
sp|Q9JMB1-2|THEG_MOUSE		1	1	>sp|Q9JMB1-2|THEG_MOUSE Isoform 2 of Testicular haploid expressed gene protein OS=Mus musculus GN=Theg
sp|Q9QY06-3|MYO9B_MOUSE		1	1	>sp|Q9QY06-3|MYO9B_MOUSE Isoform 3 of Unconventional myosin-IXb OS=Mus musculus GN=Myo9b
sp|Q9QYX7-2|PCLO_MOUSE		1	1	>sp|Q9QYX7-2|PCLO_MOUSE Isoform 2 of Protein piccolo OS=Mus musculus GN=Pclo
sp|Q9WUB3|PYGM_MOUSE		1	1	>sp|Q9WUB3|PYGM_MOUSE Glycogen phosphorylase, muscle form OS=Mus musculus GN=Pygm PE=1 SV=3
sp|Q9Z1Q3|LY66D_MOUSE		1	1	>sp|Q9Z1Q3|LY66D_MOUSE Lymphocyte antigen 6 complex locus protein G6d OS=Mus musculus GN=Ly6g6d PE=1 SV=1
